# Supplementary material for: Possibility for Prevention of Type 2 Diabetes Mellitus and Dementia Using Three Kinds of Brown Rice Blends after High-Pressure Treatment
Source: Foods. 2022 Mar 12;11(6):818. doi: 10.3390/foods11060818 (PMC8947517; doi:10.3390/foods11060818)
Supplement: Supplementary file 1 [file foods-11-00818-s001.zip]

Archive with 1 entries (1 files):
- foods-1610998-supplementary.pdf
